# Supplementary material for: Reversal of Tau-Dependent Cognitive Decay by Blocking Adenosine A1 Receptors: Comparison of Transgenic Mouse Models with Different Levels of Tauopathy
Source: Int J Mol Sci. 2023 May 25;24(11):9260. doi: 10.3390/ijms24119260 (PMC10252552; doi:10.3390/ijms24119260)
Supplement: Supplementary file 1 [file ijms-24-09260-s001.zip]

Archive with 1 entries (1 files):
- ijms-2317678-supplementary.pdf
